# Supplementary material for: Macrophage Proangiogenic VEGF-A Is Required for Inflammatory Arteriogenesis During Vascular Injury
Source: Biomedicines. 2025 Mar 31;13(4):828. doi: 10.3390/biomedicines13040828 (PMC12024885; doi:10.3390/biomedicines13040828)
Supplement: Supplementary file 1 [file biomedicines-13-00828-s001.zip]

Archive with 1 entries (1 files):
- biomedicines-3492724-supplementary.pdf
